# Supplementary material for: Phytochemical Constituents from Cercidiphyllum japonicum Exhibit Bioactive Potential Against Skin Aging and Inflammation in Human Dermal Fibroblasts
Source: Curr Issues Mol Biol. 2025 Aug 7;47(8):631. doi: 10.3390/cimb47080631 (PMC12384587; doi:10.3390/cimb47080631)
Supplement: Supplementary file 1 [file cimb-47-00631-s001.zip]

Archive with 1 entries (1 files):
- cimb-3761304-supplementary.pdf
